# Supplementary material for: Computational intelligence using nailfold videocapillaroscopy for the prediction of carotid intima-media thickness in rheumatoid arthritis: a cohort-based study
Source: Rheumatol Int. 2026 Jul 4;46(7):185. doi: 10.1007/s00296-026-06227-9 (PMC13332994; doi:10.1007/s00296-026-06227-9)
Supplement: Supplementary file 1 — Supplementary Material 1 [file 296_2026_6227_MOESM1_ESM.xlsx]

## Sheet: 52-1 Parameters
	Correlation Matrix
	Variable		1	2	3	4	5	6	7	8	9	10	11	12	13	14	15	16	17	18	19	20	21	22	23	24	25	26	27	28	29	30	31	32	33	34	35	36	37	38	39	40	41	42	43	44	45	46	47
			Gender	Age	BMI	Hypertension	Smoking	Dyslipidaemia	RA-test	anti-CCP	CRP	ΤΚΕ	DAS-28	Glucocorticoids	Methotrexate	Biologic agents	Diuretics	B-Blockers	RAAS Inhibitors	Calcium_Channel_Blockers	Statins	AIX75%	SBP	DBP	Capillarydensity	Avascular	Capillarywidth	Arteriallimb	Venouslimb	Apicalwidth	Capillarylength	Microhemmorhages	Internaldiameter	Totalabnormal	Ramified	Tortuous	Bushy	Crossed	Subpapillaryvenousplexus	Hct	Hb	WBC	Neu	Ly	Uric_acid	Urea	Creatinine	K	Na
	1	Gender	1	0.0293405	0.129742	0.198354	0.176126	0.0728522	0.190638	0.100204	0.26151	0.119984	0.307742	0.0888285	0.164754	0.00525759	0.13821	0.200976	0.125331	0.00812209	0.0258128	0.147902	0.0173915	0.025309	0.04764	0.0586199	0.230919	0.220973	0.192131	0.159261	0.0591573	0.0341917	0.0964782	0.0710431	0.043692	0.0713	0.0424826	0.142179	0.00525759	0.418785	0.406517	0.0528006	0.0131475	0.0123228	0.284086	0.0363919	0.252954	0.0924025	0.232593
	2	Age	0.0293405	1	0.0293895	0.275658	0.254178	0.222058	0.0435118	0.0689681	0.0888889	0.105659	0.0897162	0.086039	0.10407	0.110449	0.261395	0.173002	0.219186	0.172692	0.258397	0.211123	0.451364	0.0102	0.142067	0.186268	0.265981	0.136199	0.175775	0.188982	0.0659325	0.140308	0.143172	0.0609458	0.040464	0.0855165	0.0418415	0.0780183	0.0739082	0.150979	0.159883	0.155514	0.092325	0.0861637	0.125554	0.237304	0.0162545	0.151905	0.259754
	3	BMI	0.129742	0.0293895	1	0.199274	0.0916928	0.0386983	0.0264232	0.0493387	0.143798	0.0362561	0.062731	0.0377095	0.0633126	0.0294946	0.012478	0.0161053	0.177085	0.124712	0.034616	0.0340944	0.224175	0.192998	0.0617682	0.0895164	0.0119862	0.0122286	0.124969	0.0263269	0.0379744	0.0217997	0.0954949	0.103884	0.19279	0.0462935	0.166958	0.0933202	0.116783	0.0856086	0.103162	0.0698059	0.210627	0.238353	0.255813	0.00625323	0.00308244	0.0446566	0.0948888
	4	Hypertension	0.198354	0.275658	0.199274	1	0.13347	0.0230379	0.0401581	0.132534	0.0399459	0.0554585	0.172737	0.115925	0.0724465	0.0893443	0.474641	0.335428	0.764808	0.555546	0.118674	0.0238534	0.258955	0.128334	0.0151176	0.0420482	0.0295657	0.132661	0.0457255	0.0497764	0.15566	0.0973363	0.0206728	0.0248316	0.0684627	0.0253777	0.139899	0.135813	0.00655738	0.293185	0.282988	0.108028	0.236107	0.257885	0.259471	0.297343	0.0765895	0.0383856	0.0432065
	5	Smoking	0.176126	0.254178	0.0916928	0.13347	1	0.257238	0.00721433	0.0685162	0.106764	0.0409228	0.0335224	0.0162551	0.0272572	0.0314288	0.0166908	0.088368	0.106583	0.156328	0.224655	0.000860733	0.205645	0.000822725	0.0151628	0.0830319	0.115049	0.121159	0.00992534	0.0264021	0.129828	0.0315347	0.0333916	0.10477	0.197923	0.0781207	0.0741158	0.00917298	0.0726537	0.112236	0.0921457	0.274005	0.0366153	0.0346158	0.0617481	0.0673233	0.153495	0.0226925	0.278566
	6	Dyslipidaemia	0.0728522	0.222058	0.0386983	0.0230379	0.257238	1	0.126543	0.0586469	0.191412	0.0143682	0.165952	0.0610746	0.00913679	0.112531	0.0478799	0.030494	0.144732	0.0654409	0.828269	0.0724804	0.16407	0.0632832	0.0735981	0.00261233	0.0718427	0.0665824	0.157048	0.183832	0.0321119	0.0538785	0.0234182	0.0638684	0.136711	0.000997584	0.0818971	0.048516	0.112531	0.110862	0.0692965	0.146786	0.0019409	0.0244892	0.0315952	0.122799	0.111586	0.0424528	0.273502
	7	RA-test	0.190638	0.0435118	0.0264232	0.0401581	0.00721433	0.126543	1	0.0554892	0.25503	0.0734436	0.0317447	0.115721	0.0390669	0.0371086	0.0737054	0.0573562	0.015302	0.101795	0.116491	0.0952698	0.117979	0.0150869	0.026268	0.101261	0.012101	0.0383499	0.193781	0.046686	0.0873806	0.0691648	0.053056	0.074389	0.0658788	0.066185	0.0470503	0.0720982	0.0305703	0.0653212	0.0414585	0.139564	0.0871068	0.0504292	0.0974285	0.00118396	0.0121079	0.11261	0.00394932
	8	anti-CCP	0.100204	0.0689681	0.0493387	0.132534	0.0685162	0.0586469	0.0554892	1	0.137818	0.0757642	0.079124	0.0699891	0.00398006	0.0187039	0.137071	0.287838	0.0201682	0.00919454	0.000774143	0.160342	0.0723604	0.01885	0.0964866	0.131855	0.0932883	0.14146	0.0899987	0.150356	0.0741098	0.215328	0.164868	0.0976049	0.0108895	0.0600352	0.18356	0.052774	0.0638835	0.0251282	0.0486947	0.0495453	0.0543498	0.0114127	0.106159	0.0598018	0.081504	0.10146	0.100676
	9	CRP	0.26151	0.0888889	0.143798	0.0399459	0.106764	0.191412	0.25503	0.137818	1	0.521753	0.235476	0.193643	0.1086	0.0268173	0.125806	0.10898	0.0325323	0.0997765	0.182694	0.0171451	0.0589812	0.19796	0.0405197	0.00235416	0.0731734	0.00899798	0.0763332	0.0728527	0.0149234	0.123593	0.107994	0.111997	0.109723	0.11885	0.111476	0.101503	0.0526778	0.172749	0.175661	0.00441942	0.0461609	0.00244516	0.020885	0.100989	0.0468226	0.0748162	0.165115
	10	ΤΚΕ	0.119984	0.105659	0.0362561	0.0554585	0.0409228	0.0143682	0.0734436	0.0757642	0.521753	1	0.524252	0.0481423	0.090768	0.0367485	0.0813992	0.113088	0.014307	0.0724631	0.0140488	0.0179043	0.0197158	0.0785349	0.0384125	0.0851581	0.114138	0.100112	0.0801319	0.113786	0.0254241	0.0254437	0.0663149	0.112703	0.0417387	0.00908541	0.0632663	0.0765789	0.111762	0.293557	0.296174	0.0209657	0.00585281	0.00150329	0.0204223	0.154146	0.00479594	0.238216	0.0537608
	11	DAS-28	0.307742	0.0897162	0.062731	0.172737	0.0335224	0.165952	0.0317447	0.079124	0.235476	0.524252	1	0.103496	0.144448	0.0435259	0.171879	0.164262	0.118464	0.0326183	0.0650134	0.0352366	0.0145217	0.0784015	0.0918294	0.0526277	0.0189261	0.0928151	0.0424154	0.0374005	0.000562133	0.075494	0.00100404	0.131313	0.00102272	0.0552146	0.105963	0.135287	0.0414813	0.317387	0.285651	0.0248267	0.096179	0.0847807	0.0243516	0.156398	0.155988	0.0331613	0.00789592
	12	Glucocorticoids	0.0888285	0.086039	0.0377095	0.115925	0.0162551	0.0610746	0.115721	0.0699891	0.193643	0.0481423	0.103496	1	0.0665805	0.0313876	0.269537	0.117839	0.185643	0.00328231	0.0754989	0.0771858	0.0529323	0.00916514	0.0734637	0.0760039	0.0822512	0.0274056	0.0712994	0.00787884	0.13193	0.176635	0.145484	0.102301	0.180602	0.0480592	0.0880874	0.0807141	0.0736563	0.0439312	0.103244	0.218767	0.0406542	0.0365693	0.0457535	0.257665	0.00988554	0.233224	0.0770595
	13	Methotrexate	0.164754	0.10407	0.0633126	0.0724465	0.0272572	0.00913679	0.0390669	0.00398006	0.1086	0.090768	0.144448	0.0665805	1	0.235049	0.242172	0.271988	0.0554077	0.0136788	0.0499474	0.0235102	0.0778058	0.045957	0.0376947	0.0507863	0.00041486	0.147008	0.0904743	0.0341931	0.0546343	0.116895	0.0310159	0.135144	0.0584562	0.0401021	0.105784	0.209026	0.0724465	0.218925	0.253333	0.069973	0.0100094	0.0741684	0.00705634	0.0678192	0.0562574	0.106807	0.0492134
	14	Biologic agents	0.00525759	0.110449	0.0294946	0.0893443	0.0314288	0.112531	0.0371086	0.0187039	0.0268173	0.0367485	0.0435259	0.0313876	0.235049	1	0.111927	0.0764201	0.131647	0.176789	0.0711101	0.0739109	0.0300161	0.0967642	0.125658	0.055581	0.123191	0.0318952	0.0235087	0.0317254	0.0936521	0.0381136	0.178295	0.123424	0.0876703	0.0678277	0.0632449	0.152727	0.0479508	0.0894083	0.0614511	0.100385	0.0965234	0.14117	0.00277685	0.0668599	0.0207006	0.0831197	0.179311
	15	Diuretics	0.13821	0.261395	0.012478	0.474641	0.0166908	0.0478799	0.0737054	0.137071	0.125806	0.0813992	0.171879	0.269537	0.242172	0.111927	1	0.42021	0.488503	0.30122	0.0756534	0.117131	0.259378	0.126449	0.0494803	0.142934	0.123713	0.0546916	0.0794213	0.0564981	0.106329	0.0359665	0.0525458	0.00321561	0.0885981	0.156673	0.0473248	0.161416	0.232831	0.224738	0.231461	0.0675159	0.180207	0.187796	0.0706832	0.180569	0.0937625	0.167029	0.0922517
	16	B-Blockers	0.200976	0.173002	0.0161053	0.335428	0.088368	0.030494	0.0573562	0.287838	0.10898	0.113088	0.164262	0.117839	0.271988	0.0764201	0.42021	1	0.0414675	0.122018	0.0884009	0.0698907	0.251419	0.00488962	0.105865	0.0662298	0.0503534	0.130558	0.14612	0.029614	0.0986773	0.00513661	0.0574936	0.030463	0.0406967	0.066116	0.0732743	0.17122	0.180023	0.220788	0.206585	0.177886	0.107932	0.0877128	0.188891	0.164745	0.0744743	0.0362744	0.0400522
	17	RAAS Inhibitors	0.125331	0.219186	0.177085	0.764808	0.106583	0.144732	0.015302	0.0201682	0.0325323	0.014307	0.118464	0.185643	0.0554077	0.131647	0.488503	0.0414675	1	0.489915	0.17391	0.0335027	0.210952	0.13363	0.026943	0.0374922	0.0771134	0.0474448	3.84078e-05	0.00762656	0.148019	0.0615025	0.0734516	0.103845	0.0103891	0.0703264	0.0952266	0.109415	0.0492558	0.215087	0.212977	0.0644883	0.236267	0.226624	0.149452	0.237504	0.0442135	0.0945252	0.0329434
	18	Calcium_Channel_Blockers	0.00812209	0.172692	0.124712	0.555546	0.156328	0.0654409	0.101795	0.00919454	0.0997765	0.0724631	0.0326183	0.00328231	0.0136788	0.176789	0.30122	0.122018	0.489915	1	0.0597113	0.0631967	0.173708	0.162968	0.0683933	0.0707583	0.0643587	0.0719355	0.0349458	0.0560715	0.195789	0.0659168	0.0562438	0.03102	0.138464	0.100122	0.0467402	0.1158	0.0396436	0.207401	0.188262	0.196356	0.0858097	0.101104	0.23202	0.176335	0.010451	0.0310708	0.0151929
	19	Statins	0.0258128	0.258397	0.034616	0.118674	0.224655	0.828269	0.116491	0.000774143	0.182694	0.0140488	0.0650134	0.0754989	0.0499474	0.0711101	0.0756534	0.0884009	0.17391	0.0597113	1	0.0846503	0.0669383	0.0586983	0.0900584	0.0177714	0.0749182	0.139948	0.172479	0.114785	0.0179845	0.0943276	0.0584154	0.0909405	0.135484	0.0978205	0.0747268	0.0152017	0.0711101	0.0337724	0.00221488	0.0275222	0.0374813	0.0361071	0.0512507	0.130692	0.148274	0.190567	0.300592
	20	AIX75%	0.147902	0.211123	0.0340944	0.0238534	0.000860733	0.0724804	0.0952698	0.160342	0.0171451	0.0179043	0.0352366	0.0771858	0.0235102	0.0739109	0.117131	0.0698907	0.0335027	0.0631967	0.0846503	1	0.102073	0.104385	0.0891318	0.118472	0.207204	0.0297315	0.00697826	0.098079	0.15936	0.0880643	0.138872	0.0894167	0.0296285	0.121306	0.108449	0.123544	0.0238534	0.0662393	0.0461231	0.021064	0.0716423	0.00795786	0.216197	0.1328	0.0276113	0.0943528	0.27667
	21	SBP	0.0173915	0.451364	0.224175	0.258955	0.205645	0.16407	0.117979	0.0723604	0.0589812	0.0197158	0.0145217	0.0529323	0.0778058	0.0300161	0.259378	0.251419	0.210952	0.173708	0.0669383	0.102073	1	0.625977	0.0118911	0.0770206	0.0415762	0.0428666	0.210114	0.124825	0.140793	0.0912835	0.126762	0.12958	0.236786	0.000517112	0.0355715	0.0511656	0.140871	0.086955	0.102693	0.037692	0.0803795	0.165258	0.273627	0.018119	0.0885187	0.0288514	0.315356
	22	DBP	0.025309	0.0102	0.192998	0.128334	0.000822725	0.0632832	0.0150869	0.01885	0.19796	0.0785349	0.0784015	0.00916514	0.045957	0.0967642	0.126449	0.00488962	0.13363	0.162968	0.0586983	0.104385	0.625977	1	0.0647287	0.0523959	0.00575323	0.0793854	0.126882	0.030481	0.058668	0.0675925	0.119486	0.0883759	0.126083	0.0657069	0.129282	0.133533	0.0877442	0.0326358	0.0337076	0.058894	0.257141	0.304892	0.130373	0.0770058	0.0379272	0.108691	0.114252
	23	Capillarydensity	0.04764	0.142067	0.0617682	0.0151176	0.0151628	0.0735981	0.026268	0.0964866	0.0405197	0.0384125	0.0918294	0.0734637	0.0376947	0.125658	0.0494803	0.105865	0.026943	0.0683933	0.0900584	0.0891318	0.0118911	0.0647287	1	0.614937	0.368045	0.222494	0.125924	0.283383	0.342184	0.048167	0.330578	0.231174	0.161244	0.181185	0.050221	0.351444	0.210038	0.0134197	0.0393198	0.0235006	0.030829	0.0299836	0.0738352	0.0527128	0.065588	0.0737188	0.124181
	24	Avascular	0.0586199	0.186268	0.0895164	0.0420482	0.0830319	0.00261233	0.101261	0.131855	0.00235416	0.0851581	0.0526277	0.0760039	0.0507863	0.055581	0.142934	0.0662298	0.0374922	0.0707583	0.0177714	0.118472	0.0770206	0.0523959	0.614937	1	0.120052	0.0882115	0.0298843	0.0749179	0.159961	0.161463	0.0617544	0.0709007	0.036668	0.0356409	0.0885517	0.0179713	0.11527	0.0674533	0.0675723	0.10544	0.0377277	0.00513221	0.0731718	0.0786808	0.0455977	0.0190936	0.060885
	25	Capillarywidth	0.230919	0.265981	0.0119862	0.0295657	0.115049	0.0718427	0.012101	0.0932883	0.0731734	0.114138	0.0189261	0.0822512	0.00041486	0.123191	0.123713	0.0503534	0.0771134	0.0643587	0.0749182	0.207204	0.0415762	0.00575323	0.368045	0.120052	1	0.584729	0.610275	0.658792	0.158076	0.0561158	0.495698	0.203055	0.241883	0.000447714	0.328762	0.159847	0.14387	0.242293	0.240672	0.0960343	0.070092	0.090601	0.107093	0.0881366	0.000334581	0.057114	0.103317
	26	Arteriallimb	0.220973	0.136199	0.0122286	0.132661	0.121159	0.0665824	0.0383499	0.14146	0.00899798	0.100112	0.0928151	0.0274056	0.147008	0.0318952	0.0546916	0.130558	0.0474448	0.0719355	0.139948	0.0297315	0.0428666	0.0793854	0.222494	0.0882115	0.584729	1	0.767127	0.62095	0.0726623	0.0541399	0.243387	0.0747435	0.0323176	0.161648	0.0795779	0.045717	0.205241	0.170177	0.204044	0.0586099	0.088265	0.122169	0.072713	0.213181	0.144186	0.0508034	0.149532
	27	Venouslimb	0.192131	0.175775	0.124969	0.0457255	0.00992534	0.157048	0.193781	0.0899987	0.0763332	0.0801319	0.0424154	0.0712994	0.0904743	0.0235087	0.0794213	0.14612	3.84078e-05	0.0349458	0.172479	0.00697826	0.210114	0.126882	0.125924	0.0298843	0.610275	0.767127	1	0.711861	0.0387755	0.0370294	0.196128	0.0567519	0.154283	0.165368	0.109559	0.00883027	0.188632	0.0408726	0.0978542	0.0928234	0.0314371	0.0100404	0.0193825	0.122744	0.0801135	0.102757	0.0991838
	28	Apicalwidth	0.159261	0.188982	0.0263269	0.0497764	0.0264021	0.183832	0.046686	0.150356	0.0728527	0.113786	0.0374005	0.00787884	0.0341931	0.0317254	0.0564981	0.029614	0.00762656	0.0560715	0.114785	0.098079	0.124825	0.030481	0.283383	0.0749179	0.658792	0.62095	0.711861	1	0.209919	0.0479383	0.313362	0.0825186	0.0828002	0.132126	0.251871	0.107597	0.111621	0.0439701	0.0761549	0.0980324	0.0595859	0.0389591	0.125523	0.160529	0.0340605	0.00416847	0.225162
	29	Capillarylength	0.0591573	0.0659325	0.0379744	0.15566	0.129828	0.0321119	0.0873806	0.0741098	0.0149234	0.0254241	0.000562133	0.13193	0.0546343	0.0936521	0.106329	0.0986773	0.148019	0.195789	0.0179845	0.15936	0.140793	0.058668	0.342184	0.159961	0.158076	0.0726623	0.0387755	0.209919	1	0.165536	0.184795	0.150983	0.0855368	0.0521198	0.108979	0.241725	0.152908	0.0621179	0.131265	0.198282	0.0366231	0.0418309	0.113774	2.53984e-05	0.119132	0.246288	0.0369331
	30	Microhemmorhages	0.0341917	0.140308	0.0217997	0.0973363	0.0315347	0.0538785	0.0691648	0.215328	0.123593	0.0254437	0.075494	0.176635	0.116895	0.0381136	0.0359665	0.00513661	0.0615025	0.0659168	0.0943276	0.0880643	0.0912835	0.0675925	0.048167	0.161463	0.0561158	0.0541399	0.0370294	0.0479383	0.165536	1	0.0253561	0.0490031	0.0829867	0.0983632	0.114786	0.016532	0.0211091	0.117225	0.131903	0.0484396	0.0511038	0.0683998	0.00522988	0.0544605	0.0589858	0.0666777	0.0143395
	31	Internaldiameter	0.0964782	0.143172	0.0954949	0.0206728	0.0333916	0.0234182	0.053056	0.164868	0.107994	0.0663149	0.00100404	0.145484	0.0310159	0.178295	0.0525458	0.0574936	0.0734516	0.0562438	0.0584154	0.138872	0.126762	0.119486	0.330578	0.0617544	0.495698	0.243387	0.196128	0.313362	0.184795	0.0253561	1	0.110144	0.321538	0.0472387	0.0858139	0.216804	0.036906	0.0966868	0.0578319	0.042327	0.166092	0.175061	0.016522	0.0972719	0.0178556	0.142728	0.0431688
	32	Totalabnormal	0.0710431	0.0609458	0.103884	0.0248316	0.10477	0.0638684	0.074389	0.0976049	0.111997	0.112703	0.131313	0.102301	0.135144	0.123424	0.00321561	0.030463	0.103845	0.03102	0.0909405	0.0894167	0.12958	0.0883759	0.231174	0.0709007	0.203055	0.0747435	0.0567519	0.0825186	0.150983	0.0490031	0.110144	1	0.474239	0.324737	0.362191	0.471686	0.148378	0.136411	0.201975	0.119816	0.0168969	0.0843027	0.0497984	0.0403207	0.00298143	0.0122648	0.123126
	33	Ramified	0.043692	0.040464	0.19279	0.0684627	0.197923	0.136711	0.0658788	0.0108895	0.109723	0.0417387	0.00102272	0.180602	0.0584562	0.0876703	0.0885981	0.0406967	0.0103891	0.138464	0.135484	0.0296285	0.236786	0.126083	0.161244	0.036668	0.241883	0.0323176	0.154283	0.0828002	0.0855368	0.0829867	0.321538	0.474239	1	0.091852	0.0676127	0.173987	0.0492551	0.1141	0.0655842	0.0657671	0.13591	0.184822	0.0595053	0.0167	0.0520241	0.0801764	0.131119
	34	Tortuous	0.0713	0.0855165	0.0462935	0.0253777	0.0781207	0.000997584	0.066185	0.0600352	0.11885	0.00908541	0.0552146	0.0480592	0.0401021	0.0678277	0.156673	0.066116	0.0703264	0.100122	0.0978205	0.121306	0.000517112	0.0657069	0.181185	0.0356409	0.000447714	0.161648	0.165368	0.132126	0.0521198	0.0983632	0.0472387	0.324737	0.091852	1	0.154234	0.0864449	0.258391	0.167691	0.123503	0.0788506	0.056619	0.0246524	0.00684432	0.0683626	0.0544416	0.0906713	0.0404892
	35	Bushy	0.0424826	0.0418415	0.166958	0.139899	0.0741158	0.0818971	0.0470503	0.18356	0.111476	0.0632663	0.105963	0.0880874	0.105784	0.0632449	0.0473248	0.0732743	0.0952266	0.0467402	0.0747268	0.108449	0.0355715	0.129282	0.050221	0.0885517	0.328762	0.0795779	0.109559	0.251871	0.108979	0.114786	0.0858139	0.362191	0.0676127	0.154234	1	0.177885	0.0181019	0.0894262	0.128537	0.128036	0.0670746	0.102588	0.183123	0.180392	0.160032	0.0632772	0.130339
	36	Crossed	0.142179	0.0780183	0.0933202	0.135813	0.00917298	0.048516	0.0720982	0.052774	0.101503	0.0765789	0.135287	0.0807141	0.209026	0.152727	0.161416	0.17122	0.109415	0.1158	0.0152017	0.123544	0.0511656	0.133533	0.351444	0.0179713	0.159847	0.045717	0.00883027	0.107597	0.241725	0.016532	0.216804	0.471686	0.173987	0.0864449	0.177885	1	0.0174162	0.147432	0.220258	0.19802	0.0840563	0.0850028	0.119709	0.137116	0.0609021	0.00162881	0.147776
	37	Subpapillaryvenousplexus	0.00525759	0.0739082	0.116783	0.00655738	0.0726537	0.112531	0.0305703	0.0638835	0.0526778	0.111762	0.0414813	0.0736563	0.0724465	0.0479508	0.232831	0.180023	0.0492558	0.0396436	0.0711101	0.0238534	0.140871	0.0877442	0.210038	0.11527	0.14387	0.205241	0.188632	0.111621	0.152908	0.0211091	0.036906	0.148378	0.0492551	0.258391	0.0181019	0.0174162	1	0.221449	0.256365	0.230837	0.0314932	0.0169771	0.0978487	0.0432892	0.101885	0.187499	0.0176869
	38	Hct	0.418785	0.150979	0.0856086	0.293185	0.112236	0.110862	0.0653212	0.0251282	0.172749	0.293557	0.317387	0.0439312	0.218925	0.0894083	0.224738	0.220788	0.215087	0.207401	0.0337724	0.0662393	0.086955	0.0326358	0.0134197	0.0674533	0.242293	0.170177	0.0408726	0.0439701	0.0621179	0.117225	0.0966868	0.136411	0.1141	0.167691	0.0894262	0.147432	0.221449	1	0.95848	0.0823848	0.0292215	0.0398657	0.0687997	0.209761	0.0437031	0.126402	0.0181328
	39	Hb	0.406517	0.159883	0.103162	0.282988	0.0921457	0.0692965	0.0414585	0.0486947	0.175661	0.296174	0.285651	0.103244	0.253333	0.0614511	0.231461	0.206585	0.212977	0.188262	0.00221488	0.0461231	0.102693	0.0337076	0.0393198	0.0675723	0.240672	0.204044	0.0978542	0.0761549	0.131265	0.131903	0.0578319	0.201975	0.0655842	0.123503	0.128537	0.220258	0.256365	0.95848	1	0.0139761	0.0233551	0.00491816	0.0170755	0.251438	0.0188847	0.104672	0.0179642
	40	WBC	0.0528006	0.155514	0.0698059	0.108028	0.274005	0.146786	0.139564	0.0495453	0.00441942	0.0209657	0.0248267	0.218767	0.069973	0.100385	0.0675159	0.177886	0.0644883	0.196356	0.0275222	0.021064	0.037692	0.058894	0.0235006	0.10544	0.0960343	0.0586099	0.0928234	0.0980324	0.198282	0.0484396	0.042327	0.119816	0.0657671	0.0788506	0.128036	0.19802	0.230837	0.0823848	0.0139761	1	0.212034	0.0703383	0.0761609	0.161601	0.155766	0.013594	0.0866948
	41	Neu	0.0131475	0.092325	0.210627	0.236107	0.0366153	0.0019409	0.0871068	0.0543498	0.0461609	0.00585281	0.096179	0.0406542	0.0100094	0.0965234	0.180207	0.107932	0.236267	0.0858097	0.0374813	0.0716423	0.0803795	0.257141	0.030829	0.0377277	0.070092	0.088265	0.0314371	0.0595859	0.0366231	0.0511038	0.166092	0.0168969	0.13591	0.056619	0.0670746	0.0840563	0.0314932	0.0292215	0.0233551	0.212034	1	0.824198	0.082097	0.120839	0.121892	0.137839	0.0240188
	42	Ly	0.0123228	0.0861637	0.238353	0.257885	0.0346158	0.0244892	0.0504292	0.0114127	0.00244516	0.00150329	0.0847807	0.0365693	0.0741684	0.14117	0.187796	0.0877128	0.226624	0.101104	0.0361071	0.00795786	0.165258	0.304892	0.0299836	0.00513221	0.090601	0.122169	0.0100404	0.0389591	0.0418309	0.0683998	0.175061	0.0843027	0.184822	0.0246524	0.102588	0.0850028	0.0169771	0.0398657	0.00491816	0.0703383	0.824198	1	0.0937312	0.0532903	0.144286	0.143561	0.00328551
	43	Uric_acid	0.284086	0.125554	0.255813	0.259471	0.0617481	0.0315952	0.0974285	0.106159	0.020885	0.0204223	0.0243516	0.0457535	0.00705634	0.00277685	0.0706832	0.188891	0.149452	0.23202	0.0512507	0.216197	0.273627	0.130373	0.0738352	0.0731718	0.107093	0.072713	0.0193825	0.125523	0.113774	0.00522988	0.016522	0.0497984	0.0595053	0.00684432	0.183123	0.119709	0.0978487	0.0687997	0.0170755	0.0761609	0.082097	0.0937312	1	0.196814	0.308206	0.0040559	0.0362672
	44	Urea	0.0363919	0.237304	0.00625323	0.297343	0.0673233	0.122799	0.00118396	0.0598018	0.100989	0.154146	0.156398	0.257665	0.0678192	0.0668599	0.180569	0.164745	0.237504	0.176335	0.130692	0.1328	0.018119	0.0770058	0.0527128	0.0786808	0.0881366	0.213181	0.122744	0.160529	2.53984e-05	0.0544605	0.0972719	0.0403207	0.0167	0.0683626	0.180392	0.137116	0.0432892	0.209761	0.251438	0.161601	0.120839	0.0532903	0.196814	1	0.486429	0.121789	0.0691194
	45	Creatinine	0.252954	0.0162545	0.00308244	0.0765895	0.153495	0.111586	0.0121079	0.081504	0.0468226	0.00479594	0.155988	0.00988554	0.0562574	0.0207006	0.0937625	0.0744743	0.0442135	0.010451	0.148274	0.0276113	0.0885187	0.0379272	0.065588	0.0455977	0.000334581	0.144186	0.0801135	0.0340605	0.119132	0.0589858	0.0178556	0.00298143	0.0520241	0.0544416	0.160032	0.0609021	0.101885	0.0437031	0.0188847	0.155766	0.121892	0.144286	0.308206	0.486429	1	0.220507	0.0527552
	46	K	0.0924025	0.151905	0.0446566	0.0383856	0.0226925	0.0424528	0.11261	0.10146	0.0748162	0.238216	0.0331613	0.233224	0.106807	0.0831197	0.167029	0.0362744	0.0945252	0.0310708	0.190567	0.0943528	0.0288514	0.108691	0.0737188	0.0190936	0.057114	0.0508034	0.102757	0.00416847	0.246288	0.0666777	0.142728	0.0122648	0.0801764	0.0906713	0.0632772	0.00162881	0.187499	0.126402	0.104672	0.013594	0.137839	0.143561	0.0040559	0.121789	0.220507	1	0.000141587
	47	Na	0.232593	0.259754	0.0948888	0.0432065	0.278566	0.273502	0.00394932	0.100676	0.165115	0.0537608	0.00789592	0.0770595	0.0492134	0.179311	0.0922517	0.0400522	0.0329434	0.0151929	0.300592	0.27667	0.315356	0.114252	0.124181	0.060885	0.103317	0.149532	0.0991838	0.225162	0.0369331	0.0143395	0.0431688	0.123126	0.131119	0.0404892	0.130339	0.147776	0.0176869	0.0181328	0.0179642	0.0866948	0.0240188	0.00328551	0.0362672	0.0691194	0.0527552	0.000141587	1
	48	Calcium	0.262495	0.0889949	0.0384216	0.136332	0.0447927	0.119028	0.0228769	0.061157	0.218147	0.145537	0.0812169	0.0510469	0.0889775	0.121139	0.159561	0.106232	0.224334	0.00904476	0.0800264	0.0215361	0.068481	0.151058	0.0103363	0.0720791	0.000326365	0.0522163	0.0515012	0.0751513	0.010873	0.0520094	0.0470967	0.0370392	0.0370866	0.223656	0.0466713	0.199655	0.0155936	0.00794193	0.003366	0.123945	0.0981162	0.147049	0.0731564	0.173082	0.0147759	0.302748	0.0717678
	49	HDL	0.312402	0.104617	0.0855303	0.0552657	0.240827	0.168695	0.00885108	0.0257804	0.178562	0.0101495	0.0344108	0.126457	0.00207901	0.126981	0.102892	0.0429485	0.010114	0.0970609	0.17371	0.143589	0.0356834	0.00325356	0.00711032	0.0262913	0.0780086	0.0151415	0.0440416	0.109344	0.0383502	0.0420277	0.0409978	0.00581232	0.0216848	0.0418432	0.0269882	0.020073	0.205336	0.0162691	0.0587437	0.0603862	0.0233597	0.0929692	0.324366	0.054632	0.177467	0.016836	0.266456
	50	LDL	0.107758	0.166604	0.0568289	0.0355707	0.137854	0.37797	0.0717021	0.0259579	0.0551264	0.0791208	0.234117	0.0436711	0.126092	0.0427275	0.108943	0.0162747	0.0846266	0.0812446	0.499777	0.0858285	0.161849	0.00477594	0.0627468	0.103472	0.0392724	0.0991336	0.145186	0.113308	0.0642656	0.00806941	0.0747865	0.0637021	0.114896	0.0461472	0.135315	0.107455	0.192515	0.0619211	0.115882	0.150868	0.100406	0.105483	0.0776847	0.161398	0.207097	0.0189596	0.162812
	51	TCHOL	0.19699	0.0742714	0.0299419	0.0441687	0.0707732	0.265136	0.102683	0.00377653	0.00105366	0.0560563	0.20441	0.00159233	0.135143	0.127107	0.116706	0.0352479	0.0736594	0.0578632	0.382616	0.014877	0.134872	0.00672932	0.0975145	0.17643	0.00237631	0.0438516	0.104835	0.0853003	0.0909546	0.0245899	0.111071	0.0965278	0.0837679	0.0307586	0.170736	0.0860079	0.204378	0.0455816	0.0943771	0.0880117	0.0478664	0.057132	0.0356509	0.0705743	0.161106	0.0258824	0.0391295
	52	TGL	0.0499751	0.0714106	0.173676	0.125345	0.147216	0.0134855	0.112206	0.0551877	0.0657718	0.0109398	0.0112347	0.00636933	0.0975095	0.117074	0.1944	0.213202	0.00122268	0.0844194	0.030682	0.00245698	0.0592189	0.0178265	0.13744	0.277859	0.00778923	0.0990548	0.0196304	0.101418	0.0575625	0.0466152	0.0610092	0.145348	0.0445727	0.0955031	0.161593	0.0349271	0.139242	0.00941792	0.046943	0.215537	0.0787621	0.0186976	0.323937	0.149766	0.280874	0.0273272	0.00428028
	53	cIMT	0.182024	0.475741	0.0436422	0.142516	0.0292977	0.113346	0.0230267	0.0910339	0.149314	0.0616251	0.0597953	0.047239	0.133025	0.0313601	0.29773	0.0572232	0.166247	0.0314137	0.102036	0.00424753	0.2403	0.0835558	0.0824517	0.172985	0.128039	0.0456745	0.0177167	0.0902568	0.0430374	0.227018	0.0178393	0.0302152	0.0450266	0.00298588	0.0651097	0.0405621	0.255301	0.129073	0.102757	0.0556068	0.0770913	0.081436	0.18786	0.152218	0.145928	0.123902	0.225417
[truncated: 6 more columns]
