# Supplementary material for: Computational intelligence using nailfold videocapillaroscopy for the prediction of carotid intima-media thickness in rheumatoid arthritis: a cohort-based study
Source: Rheumatol Int. 2026 Jul 4;46(7):185. doi: 10.1007/s00296-026-06227-9 (PMC13332994; doi:10.1007/s00296-026-06227-9)
Supplement: Supplementary file 2 — Supplementary Material 2 [file 296_2026_6227_MOESM2_ESM.xlsx]

## Sheet: Optimal Derga-lExtraTrees Model
		Optimal DERGA-Extra Trees Model
		Number of parameters		Pattern of parameters														Performance Indices
		Removed	Remaining	Sub Papillary Venous Plexus	Apical Width	BMI	···	Hct	Calcium channel blocker	Methotrexate	RAAS inhibitors	Micro hemmorhages	SBP	Capillary density	HDL	Age	WBC	R	RMSE	MAE	alpha-20
		0	52	·	·	·	···	·	·	·	·	·	·	·	·	·	·	0.89827	0.0780868	0.0276149	0.920792
		1	51		·	·	···	·	·	·	·	·	·	·	·	·	·	0.93779	0.0605948	0.0229238	0.920792
		2	50			·	···	·	·	·	·	·	·	·	·	·	·	0.942441	0.0581462	0.0211545	0.930693
		···	···				···	·	·	·	·	·	·	·	·	·	·	···	···	···	···
		42	10					·	·	·	·	·	·	·	·	·	·	0.98349	0.0314821	0.011648	0.980198
		43	9						·	·	·	·	·	·	·	·	·	0.982172	0.0325801	0.0121594	0.970297
		44	8	Optimal pattern- model						·	·	·	·	·	·	·	·	0.984325	0.0305355	0.0113936	0.980198
		45	7								·	·	·	·	·	·	·	0.97745	0.0368382	0.0142619	0.980198
		46	6									·	·	·	·	·	·	0.97426	0.0390172	0.0153332	0.980198
		47	5										·	·	·	·	·	0.971226	0.0412094	0.015899	0.980198
		48	4											·	·	·	·	0.968798	0.0428654	0.0167342	0.970297
		49	3												·	·	·	0.96272	0.0467381	0.0182802	0.950495
		50	2													·	·	0.949255	0.0545882	0.0238604	0.930693
		51	1														·	0.777291	0.111035	0.0668766	0.831683
		Bullet in an hematological index means that this index participate as input
