# Supplementary material for: Computational intelligence using nailfold videocapillaroscopy for the prediction of carotid intima-media thickness in rheumatoid arthritis: a cohort-based study
Source: Rheumatol Int. 2026 Jul 4;46(7):185. doi: 10.1007/s00296-026-06227-9 (PMC13332994; doi:10.1007/s00296-026-06227-9)
Supplement: Supplementary file 3 — Supplementary Material 3 [file 296_2026_6227_MOESM3_ESM.xlsx]

## Sheet: Sheet1
	Performance of best models for each one studied algorithm
	Ranking	Model	Input Parameters	All Datasets				Testing Datasets				Training Datasets
				R	RMSE	MAE	a20-index	R	RMSE	MAE	a20-index	R	RMSE	MAE	a20-index
	1	DERGA ExtraTrees	8	0.984325	0.0305	0.0114	0.9802	0.8515	0.067	0.0546	0.9048	1	0.0003	0.0001	1
	2	DERGA CatBoost	8	0.976704	0.0371	0.0168	1	0.7385	0.081	0.0689	1	0.9998	0.0042	0.0032	1
	3	DERGA XGBoost	6	0.970442	0.0423	0.0164	0.9604	0.7566	0.0927	0.0769	0.8095	1	0.0008	0.0006	1
	4	DERGA-Gradint Boost	8	0.968241	0.0439	0.0286	0.9703	0.6727	0.088	0.0788	0.8571	0.9956	0.0199	0.0155	1
